# Supplementary material for: Multiple Porcine Innate Immune Signaling Pathways Are Involved in the Anti-PEDV Response
Source: Viruses. 2023 Jul 26;15(8):1629. doi: 10.3390/v15081629 (PMC10458394; doi:10.3390/v15081629)
Supplement: Supplementary file 1 [file viruses-15-01629-s001.zip]

Archive with 1 entries (1 files):
- viruses-2517746-supplementary.pdf
